# Supplementary material for: Exploring Volatile Organic Compounds in Rhizomes and Leaves of Kaempferia parviflora Wall. Ex Baker Using HS-SPME and GC–TOF/MS Combined with Multivariate Analysis
Source: Metabolites. 2023 May 11;13(5):651. doi: 10.3390/metabo13050651 (PMC10223059; doi:10.3390/metabo13050651)
Supplement: Supplementary file 1 [file metabolites-13-00651-s001.zip]

Archive with 1 entries (1 files):
- metabolites-2347588-supplementary.pdf
